# Supplementary material for: Respiratory Syncytial Virus and Other Respiratory Viruses in Hospitalized Infants During the 2023–2024 Winter Season in Mexico
Source: Viruses. 2024 Dec 14;16(12):1917. doi: 10.3390/v16121917 (PMC11680223; doi:10.3390/v16121917)
Supplement: Supplementary file 1 [file viruses-16-01917-s001.zip]

Archive with 1 entries (1 files):
- viruses-3338033-supplementary.pdf
